# Supplementary material for: Monitoring Eastern White Pine Health by Using Field-Measured Foliar Traits and Hyperspectral Data
Source: Sensors (Basel). 2024 Sep 23;24(18):6129. doi: 10.3390/s24186129 (PMC11435692; doi:10.3390/s24186129)
Supplement: Supplementary file 1 [file sensors-24-06129-s001.zip]

Archive with 1 entries (1 files):
- sensors-3176636-supplementary.pdf
